# Supplementary material for: Annotation of the M. tuberculosis Hypothetical Orfeome: Adding Functional Information to More than Half of the Uncharacterized Proteins
Source: PLoS One. 2012 Apr 2;7(4):e34302. doi: 10.1371/journal.pone.0034302 (PMC3317503; doi:10.1371/journal.pone.0034302)
Supplement: Table S1 — Hypothetical MTB-genes and their putative function predicted here. Column A: gene name; column B: predicted function; column C: functional category; column D: prediction method (orthology, gene fusion, related operon); column E: related orthologous group; column F: prediction source; column G: hyperlink to source page. (XLSX) [file pone.0034302.s001.xlsx]

## Sheet: Supplmental_Table1_v3_modT
Systematic name	Annotation	Functional Category	Method	Associations	Source	hyperlink to source page
(A) Cell wall and cell processes, (B) Virulence, detoxification, adaptation, (C)Regulatory proteins, (D) PE/PPE, (E) Lipid metabolism,
(F) Intermediary metabolism and respiration, (G) Insertion seqs and phages, (H) Information pathways
Rv2032	nitroreductase	F	Textmining	Nitroreductases	PMID: 11854240	http://www.ncbi.nlm.nih.gov/pubmed?term=11854240
Rv2275	cyclodithyrosine	F	Textmining	Catalytic Domain	PMID: 21325056	http://www.ncbi.nlm.nih.gov/pubmed?term=21325056
Rv3395c	damage tolerance	C	Textmining	Gene Deletion	PMID: 20615954	http://www.ncbi.nlm.nih.gov/pubmed?term=20615954
Rv2908c	Predicted RNA-binding protein (contains KH domain)	C	Orthology	COG1837	eggnog.embl.de	COG1837
Rv2185c	Cyclase/Dehydrase	F	Orthology	NOG13431	eggnog.embl.de	NOG13431
Rv0499	Protein involved in activation of protein kinase C by G-protein coupled receptor protein signaling pathway	C	Orthology	NOG44548	eggnog.embl.de	NOG44548
Rv1592c	Secretory lipase	A	Orthology	NOG07392	eggnog.embl.de	NOG07392
Rv3094c	Acyl-CoA dehydrogenases	F	Orthology	COG1960	eggnog.embl.de	COG1960
Rv0142	3-methyladenine DNA glycosylase/8-oxoguanine DNA glycosylase	H	Orthology	COG0122	eggnog.embl.de	COG0122
Rv3376	Predicted hydrolase (HAD superfamily)	F	Orthology	COG1011	eggnog.embl.de	COG1011
Rv1021	Predicted pyrophosphatase	F	Orthology	COG1694	eggnog.embl.de	COG1694
Rv1179c	DNA or RNA helicases of superfamily II	H	Orthology	COG1061	eggnog.embl.de	COG1061
Rv2917	DNA or RNA helicases of superfamily II	H	Orthology	COG1061	eggnog.embl.de	COG1061
Rv0574c	Putative enzyme of poly-gamma-glutamate biosynthesis (capsule formation)	F	Orthology	COG2843	eggnog.embl.de	COG2843
Rv0264c	Allophanate hydrolase subunit 1	F	Orthology	COG2049	eggnog.embl.de	COG2049
Rv3788	Transcription elongation factor	H	Orthology	COG0782	eggnog.embl.de	COG0782
Rv1287	Predicted transcriptional regulator	C	Orthology	COG1959	eggnog.embl.de	COG1959
Rv1636	Universal stress protein UspA and related nucleotide-binding proteins	C	Orthology	COG0589	eggnog.embl.de	COG0589
Rv2319c	Universal stress protein UspA and related nucleotide-binding proteins	C	Orthology	COG0589	eggnog.embl.de	COG0589
Rv2005c	Universal stress protein UspA and related nucleotide-binding proteins	C	Orthology	COG0589	eggnog.embl.de	COG0589
Rv2026c	Universal stress protein UspA and related nucleotide-binding proteins	C	Orthology	COG0589	eggnog.embl.de	COG0589
Rv2623	Universal stress protein UspA and related nucleotide-binding proteins	C	Orthology	COG0589	eggnog.embl.de	COG0589
Rv1996	Universal stress protein UspA and related nucleotide-binding proteins	C	Orthology	COG0589	eggnog.embl.de	COG0589
Rv3134c	Universal stress protein UspA and related nucleotide-binding proteins	C	Orthology	COG0589	eggnog.embl.de	COG0589
Rv2624c	Universal stress protein UspA and related nucleotide-binding proteins	C	Orthology	COG0589	eggnog.embl.de	COG0589
Rv2028c	Universal stress protein UspA and related nucleotide-binding proteins	C	Orthology	COG0589	eggnog.embl.de	COG0589
Rv2042c	Nuclear transport factor 2	C	Orthology	NOG43666	eggnog.embl.de	NOG43666
Rv2559c	ATPase related to the helicase subunit of the Holliday junction resolvase	H	Orthology	COG2256	eggnog.embl.de	COG2256
Rv3228	Predicted GTPases	F	Orthology	COG1162	eggnog.embl.de	COG1162
Rv0791c	Coenzyme F420-dependent N5,N10-methylene tetrahydromethanopterin reductase and related flavin-dependent oxidoreductases	F	Orthology	COG2141	eggnog.embl.de	COG2141
Rv3072c	Coenzyme F420-dependent N5,N10-methylene tetrahydromethanopterin reductase and related flavin-dependent oxidoreductases	F	Orthology	COG2141	eggnog.embl.de	COG2141
Rv3192	Coenzyme F420-dependent N5,N10-methylene tetrahydromethanopterin reductase and related flavin-dependent oxidoreductases	F	Orthology	COG2141	eggnog.embl.de	COG2141
Rv3463	Coenzyme F420-dependent N5,N10-methylene tetrahydromethanopterin reductase and related flavin-dependent oxidoreductases	F	Orthology	COG2141	eggnog.embl.de	COG2141
Rv3079c	Coenzyme F420-dependent N5,N10-methylene tetrahydromethanopterin reductase and related flavin-dependent oxidoreductases	F	Orthology	COG2141	eggnog.embl.de	COG2141
Rv2061c	Predicted flavin-nucleotide-binding protein structurally related to pyridoxine 5-phosphate oxidase	H	Orthology	COG3576	eggnog.embl.de	COG3576
Rv1514c	Glycosyltransferases involved in cell wall biogenesis	A	Orthology	COG0463	eggnog.embl.de	COG0463
Rv1518	Glycosyltransferases involved in cell wall biogenesis	A	Orthology	COG0463	eggnog.embl.de	COG0463
Rv0992c	5-formyltetrahydrofolate cyclo-ligase	F	Orthology	COG0212	eggnog.embl.de	COG0212
Rv1593c	ADP-ribose pyrophosphatase	F	Orthology	COG1051	eggnog.embl.de	COG1051
Rv3698	Glutamate-Cysteine ligase	F	Orthology	NOG04167	eggnog.embl.de	NOG04167
Rv2718c	Predicted transcriptional regulator, consists of a Zn-ribbon and ATP-cone domains	C	Orthology	COG1327	eggnog.embl.de	COG1327
Rv3433c	Predicted sugar kinase	F	Orthology	COG0063	eggnog.embl.de	COG0063
Rv2551c	Type II secretory pathway, prepilin signal peptidase PulO and related peptidases	A	Orthology	COG1989	eggnog.embl.de	COG1989
Rv0784	Predicted deacetylase	F	Orthology	COG3233	eggnog.embl.de	COG3233
Rv3421c	Inactive homolog of metal-dependent proteases, putative molecular chaperone	H	Orthology	COG1214	eggnog.embl.de	COG1214
Rv1066	Rhodanese-related sulfurtransferase	F	Orthology	COG0607	eggnog.embl.de	COG0607
Rv0390	Rhodanese-related sulfurtransferase	F	Orthology	COG0607	eggnog.embl.de	COG0607
Rv3627c	D-alanyl-D-alanine carboxypeptidase (penicillin-binding protein 4)	A	Orthology	COG2027	eggnog.embl.de	COG2027
Rv2975c	Predicted kinase related to dihydroxyacetone kinase	F	Orthology	COG1461	eggnog.embl.de	COG1461
Rv2974c	Predicted kinase related to dihydroxyacetone kinase	F	Orthology	COG1461	eggnog.embl.de	COG1461
Rv1120c	Adenylate cyclase, family 3 (some proteins contain HAMP domain)	F	Orthology	COG2114	eggnog.embl.de	COG2114
Rv3351c	FAD/FMN-containing dehydrogenases	F	Orthology	COG0277	eggnog.embl.de	COG0277
Rv3353c	FAD/FMN-containing dehydrogenases	F	Orthology	COG0277	eggnog.embl.de	COG0277
Rv3719	FAD/FMN-containing dehydrogenases	F	Orthology	COG0277	eggnog.embl.de	COG0277
Rv0127	Uncharacterized protein, probably involved in trehalose biosynthesis	C	Orthology	COG3281	eggnog.embl.de	COG3281
Rv2478c	Single-stranded DNA-binding protein	C	Orthology	COG0629	eggnog.embl.de	COG0629
Rv1489A	Methylmalonyl-CoA mutase, N-terminal domain/subunit	F	Orthology	COG1884	eggnog.embl.de	COG1884
Rv2425c	Protein containing von Willebrand factor type A (vWA) domain	C	Orthology	COG3552	eggnog.embl.de	COG3552
Rv0368c	Protein containing von Willebrand factor type A (vWA) domain	C	Orthology	COG3552	eggnog.embl.de	COG3552
Rv3218	Sphingosine kinase and enzymes related to eukaryotic diacylglycerol kinase	A	Orthology	COG1597	eggnog.embl.de	COG1597
Rv2475c	Predicted thioesterase	F	Orthology	COG0824	eggnog.embl.de	COG0824
Rv0163	Predicted thioesterase	F	Orthology	COG0824	eggnog.embl.de	COG0824
Rv2529	Nuclease	H	Orthology	NOG70635	eggnog.embl.de	NOG70635
Rv0525	Fructose-2,6-bisphosphatase	F	Orthology	COG0406	eggnog.embl.de	COG0406
Rv2228c	Fructose-2,6-bisphosphatase	F	Orthology	COG0406	eggnog.embl.de	COG0406
Rv2135c	Fructose-2,6-bisphosphatase	F	Orthology	COG0406	eggnog.embl.de	COG0406
Rv2484c	Diacylglycerol O-acyltransferase	A	Orthology	NOG115053	eggnog.embl.de	NOG115053
Rv0387c	PPE-repeat proteins	D	Orthology	COG5651	eggnog.embl.de	COG5651
Rv3702c	Predicted glutamine amidotransferase	F	Orthology	COG0121	eggnog.embl.de	COG0121
Rv1061	Predicted glutamine amidotransferase	F	Orthology	COG0121	eggnog.embl.de	COG0121
Rv2795c	Predicted phosphohydrolases	F	Orthology	COG1409	eggnog.embl.de	COG1409
Rv2577	Predicted phosphohydrolases	F	Orthology	COG1409	eggnog.embl.de	COG1409
Rv2054	Dienelactone hydrolase and related enzymes	F	Orthology	COG0412	eggnog.embl.de	COG0412
Rv2047c	Nucleoside-diphosphate-sugar epimerases	F	Orthology	COG0451	eggnog.embl.de	COG0451
Rv1868	Nucleoside-diphosphate-sugar epimerases	F	Orthology	COG0451	eggnog.embl.de	COG0451
Rv3785	Nucleoside-diphosphate-sugar epimerases	F	Orthology	COG0451	eggnog.embl.de	COG0451
Rv2370c	Regulator of polyketide synthase expression	E	Orthology	COG2508	eggnog.embl.de	COG2508
Rv2242	Regulator of polyketide synthase expression	E	Orthology	COG2508	eggnog.embl.de	COG2508
Rv1194c	Regulator of polyketide synthase expression	E	Orthology	COG2508	eggnog.embl.de	COG2508
Rv1186c	Regulator of polyketide synthase expression	E	Orthology	COG2508	eggnog.embl.de	COG2508
Rv1429	Regulator of polyketide synthase expression	E	Orthology	COG2508	eggnog.embl.de	COG2508
Rv3272	Predicted acyl-CoA transferases/carnitine dehydratase	F	Orthology	COG1804	eggnog.embl.de	COG1804
Rv1367c	Beta-lactamase class C and other penicillin binding proteins	A	Orthology	COG1680	eggnog.embl.de	COG1680
Rv2257c	Beta-lactamase class C and other penicillin binding proteins	A	Orthology	COG1680	eggnog.embl.de	COG1680
Rv2554c	Predicted endonuclease involved in recombination (possible Holliday junction resolvase in Mycoplasmas and B. subtilis)	H	Orthology	COG0816	eggnog.embl.de	COG0816
Rv1112	Predicted GTPase, probable translation factor	H	Orthology	COG0012	eggnog.embl.de	COG0012
Rv1466	Predicted metal-sulfur cluster biosynthetic enzyme	F	Orthology	COG2151	eggnog.embl.de	COG2151
Rv3282	Nucleotide-binding protein implicated in inhibition of septum formation	C	Orthology	COG0424	eggnog.embl.de	COG0424
Rv0504c	UPF0336 protein	A	Orthology	NOG08314	eggnog.embl.de	NOG08314
Rv0038	Putative transcriptional regulator	C	Orthology	COG1678	eggnog.embl.de	COG1678
Rv3013	Amino acid-binding ACT protein	C	Orthology	NOG06574	eggnog.embl.de	NOG06574
Rv2133c	Phosphatidylinositol 3- and 4-kinase	A	Orthology	NOG05781	eggnog.embl.de	NOG05781
Rv2414c	Predicted membrane metal-binding protein	A	Orthology	COG0658	eggnog.embl.de	COG0658
Rv2868c	Enzyme involved in the deoxyxylulose pathway of isoprenoid biosynthesis	F	Orthology	COG0821	eggnog.embl.de	COG0821
Rv1711	16S rRNA uridine-516 pseudouridylate synthase and related pseudouridylate synthases	H	Orthology	COG1187	eggnog.embl.de	COG1187
Rv0911	Predicted enzyme related to lactoylglutathione lyase	F	Orthology	COG3324	eggnog.embl.de	COG3324
Rv0577	Predicted enzyme related to lactoylglutathione lyase	F	Orthology	COG3324	eggnog.embl.de	COG3324
Rv0106	Putative GTPases (G3E family)	F	Orthology	COG0523	eggnog.embl.de	COG0523
Rv3811	Uncharacterized protein potentially involved in peptidoglycan biosynthesis	A	Orthology	COG5479	eggnog.embl.de	COG5479
Rv0356c	Thioesterase	F	Orthology	NOG09164	eggnog.embl.de	NOG09164
Rv1354c	FOG- GAF domain	C	Orthology	COG2203	eggnog.embl.de	COG2203
Rv2305	Uncharacterized protein containing a NRPS condensation (elongation) domain	A	Orthology	COG4908	eggnog.embl.de	COG4908
Rv1673c	Transglutaminase-like enzymes, putative cysteine proteases	F	Orthology	COG1305	eggnog.embl.de	COG1305
Rv0790c	Transglutaminase-like enzymes, putative cysteine proteases	F	Orthology	COG1305	eggnog.embl.de	COG1305
Rv2566	Transglutaminase-like enzymes, putative cysteine proteases	F	Orthology	COG1305	eggnog.embl.de	COG1305
Rv2409c	Transglutaminase-like enzymes, putative cysteine proteases	F	Orthology	COG1305	eggnog.embl.de	COG1305
Rv2569c	Transglutaminase-like enzymes, putative cysteine proteases	F	Orthology	COG1305	eggnog.embl.de	COG1305
Rv0787A	Phosphoribosylformylglycinamidine (FGAM) synthase, PurS component	F	Orthology	COG1828	eggnog.embl.de	COG1828
Rv2923c	Predicted redox protein, regulator of disulfide bond formation	F	Orthology	COG1765	eggnog.embl.de	COG1765
Rv1977	Zn-dependent protease with chaperone function	H	Orthology	COG0501	eggnog.embl.de	COG0501
Rv1372	Predicted naringenin-chalcone synthase	F	Orthology	COG3424	eggnog.embl.de	COG3424
Rv2532c	Transcription termination factor	H	Orthology	COG0781	eggnog.embl.de	COG0781
Rv2216	Predicted nucleoside-diphosphate sugar epimerase	F	Orthology	COG1090	eggnog.embl.de	COG1090
Rv1262c	Diadenosine tetraphosphate (Ap4A) hydrolase and other HIT family hydrolases	F	Orthology	COG0537	eggnog.embl.de	COG0537
Rv0759c	Diadenosine tetraphosphate (Ap4A) hydrolase and other HIT family hydrolases	F	Orthology	COG0537	eggnog.embl.de	COG0537
Rv3394c	Nucleotidyltransferase/DNA polymerase involved in DNA repair	H	Orthology	COG0389	eggnog.embl.de	COG0389
Rv3237c	Putative regulatory, ligand-binding protein related to C-terminal domains of K+ channels	A	Orthology	COG0490	eggnog.embl.de	COG0490
Rv1767	Uncharacterized homolog of gamma-carboxymuconolactone decarboxylase subunit	F	Orthology	COG0599	eggnog.embl.de	COG0599
Rv3404c	Methionyl-tRNA formyltransferase	H	Orthology	COG0223	eggnog.embl.de	COG0223
Rv0730	N-Acetyltransferase	F	Orthology	NOG10649	eggnog.embl.de	NOG10649
Rv0923c	Phage-related replication protein	G	Orthology	COG4195	eggnog.embl.de	COG4195
Rv3076	Cyclase/Dehydrase	F	Orthology	NOG77972	eggnog.embl.de	NOG77972
Rv2998A	Signal transduction histidine kinase	C	Orthology	COG0642	eggnog.embl.de	COG0642
Rv3365c	Signal transduction histidine kinase	C	Orthology	COG0642	eggnog.embl.de	COG0642
Rv1533	Dioxygenases related to 2-nitropropane dioxygenase	F	Orthology	COG2070	eggnog.embl.de	COG2070
Rv1894c	Dioxygenases related to 2-nitropropane dioxygenase	F	Orthology	COG2070	eggnog.embl.de	COG2070
Rv0021c	Dioxygenases related to 2-nitropropane dioxygenase	F	Orthology	COG2070	eggnog.embl.de	COG2070
Rv1000c	Alkylated DNA repair protein	H	Orthology	COG3145	eggnog.embl.de	COG3145
Rv2184c	Oxyanion-translocating ATPase	F	Orthology	COG0003	eggnog.embl.de	COG0003
Rv2840c	Predicted nucleic-acid-binding protein implicated in transcription termination	H	Orthology	COG2740	eggnog.embl.de	COG2740
Rv0323c	Uncharacterized proteins, LmbE homologs	A	Orthology	COG2120	eggnog.embl.de	COG2120
Rv1998c	PEP phosphonomutase and related enzymes	F	Orthology	COG2513	eggnog.embl.de	COG2513
Rv3683	Predicted phosphohydrolases	F	Orthology	COG1408	eggnog.embl.de	COG1408
Rv3510c	Predicted metal-dependent hydrolase of the TIM-barrel fold	F	Orthology	COG2159	eggnog.embl.de	COG2159
Rv1879	Predicted metal-dependent hydrolase of the TIM-barrel fold	F	Orthology	COG2159	eggnog.embl.de	COG2159
Rv2469c	Restriction endonuclease	H	Orthology	COG1403	eggnog.embl.de	COG1403
Rv3074	Endonuclease	H	Orthology	NOG85982	eggnog.embl.de	NOG85982
Rv1378c	Endonuclease	H	Orthology	NOG85982	eggnog.embl.de	NOG85982
Rv2817c	Uncharacterized protein predicted to be involved in DNA repair	H	Orthology	COG1518	eggnog.embl.de	COG1518
Rv1525	Predicted glycosyltransferases	F	Orthology	COG1216	eggnog.embl.de	COG1216
Rv2323c	N-Dimethylarginine dimethylaminohydrolase	F	Orthology	COG1834	eggnog.embl.de	COG1834
Rv2565	Predicted esterase of the alpha-beta hydrolase superfamily	F	Orthology	COG1752	eggnog.embl.de	COG1752
Rv1063c	Predicted esterase of the alpha-beta hydrolase superfamily	F	Orthology	COG1752	eggnog.embl.de	COG1752
Rv1062	Predicted esterase of the alpha-beta hydrolase superfamily	F	Orthology	COG1752	eggnog.embl.de	COG1752
Rv0498	Sugar phosphate isomerases/epimerases	F	Orthology	COG1082	eggnog.embl.de	COG1082
Rv2229c	Zn-ribbon protein, possibly nucleic acid-binding	C	Orthology	COG1579	eggnog.embl.de	COG1579
Rv0822c	Transcriptional regulator	C	Orthology	COG1316	eggnog.embl.de	COG1316
Rv3484	Transcriptional regulator	C	Orthology	COG1316	eggnog.embl.de	COG1316
Rv3267	Transcriptional regulator	C	Orthology	COG1316	eggnog.embl.de	COG1316
Rv2515c	Predicted Zn peptidase	F	Orthology	COG2856	eggnog.embl.de	COG2856
Rv0906	Predicted Zn-dependent hydrolases of the beta-lactamase fold	F	Orthology	COG2220	eggnog.embl.de	COG2220
Rv0786c	Predicted Zn-dependent hydrolases of the beta-lactamase fold	F	Orthology	COG2220	eggnog.embl.de	COG2220
Rv3818	Predicted Zn-dependent hydrolases of the beta-lactamase fold	F	Orthology	COG2220	eggnog.embl.de	COG2220
Rv3577	Predicted Zn-dependent hydrolases of the beta-lactamase fold	F	Orthology	COG2220	eggnog.embl.de	COG2220
Rv3338	Predicted hydrolases or acyltransferases (alpha/beta hydrolase superfamily)	F	Orthology	COG0596	eggnog.embl.de	COG0596
Rv1191	Predicted hydrolases or acyltransferases (alpha/beta hydrolase superfamily)	F	Orthology	COG0596	eggnog.embl.de	COG0596
Rv3337	Predicted hydrolases or acyltransferases (alpha/beta hydrolase superfamily)	F	Orthology	COG0596	eggnog.embl.de	COG0596
Rv3312c	Predicted hydrolases or acyltransferases (alpha/beta hydrolase superfamily)	F	Orthology	COG0596	eggnog.embl.de	COG0596
Rv2695	Predicted hydrolases or acyltransferases (alpha/beta hydrolase superfamily)	F	Orthology	COG0596	eggnog.embl.de	COG0596
Rv1190	Predicted hydrolases or acyltransferases (alpha/beta hydrolase superfamily)	F	Orthology	COG0596	eggnog.embl.de	COG0596
Rv2638	Anti-anti-sigma regulatory factor (antagonist of anti-sigma factor)	C	Orthology	COG1366	eggnog.embl.de	COG1366
Rv1904	Anti-anti-sigma regulatory factor (antagonist of anti-sigma factor)	C	Orthology	COG1366	eggnog.embl.de	COG1366
Rv1277	DNA repair exonuclease	H	Orthology	COG0420	eggnog.embl.de	COG0420
Rv2694c	Nucleic acid binding, OB-fold,tRNA/helicase-type	H	Orthology	NOG14932	eggnog.embl.de	NOG14932
Rv1232c	Mg/Co/Ni transporter MgtE (contains CBS domain)	A	Orthology	COG2239	eggnog.embl.de	COG2239
Rv1204c	Regulator protein	C	Orthology	NOG14445	eggnog.embl.de	NOG14445
Rv2292c	Nucleoside phosphorylase	F	Orthology	COG0775	eggnog.embl.de	COG0775
Rv2293c	Nucleoside phosphorylase	F	Orthology	COG0775	eggnog.embl.de	COG0775
Rv3254	Monooxygenase	F	Orthology	NOG07359	eggnog.embl.de	NOG07359
Rv2298	Predicted oxidoreductases (related to aryl-alcohol dehydrogenases)	F	Orthology	COG0667	eggnog.embl.de	COG0667
Rv2402	Glucoamylase and related glycosyl hydrolases	F	Orthology	COG3387	eggnog.embl.de	COG3387
Rv2636	Chloramphenicol 3-O-phosphotransferase	F	Orthology	COG3896	eggnog.embl.de	COG3896
Rv2618	Predicted transcriptional regulator	C	Orthology	COG2345	eggnog.embl.de	COG2345
Rv3896c	SLT domain proteins	F	Orthology	COG3953	eggnog.embl.de	COG3953
Rv0312	Molecular chaperone	H	Orthology	COG0443	eggnog.embl.de	COG0443
Rv2264c	Molecular chaperone	H	Orthology	COG0443	eggnog.embl.de	COG0443
Rv2681	Ribonuclease D	H	Orthology	COG0349	eggnog.embl.de	COG0349
Rv1084	Highly conserved protein containing a thioredoxin domain	F	Orthology	COG1331	eggnog.embl.de	COG1331
Rv0004	Zn-ribbon-containing, possibly RNA-binding protein and truncated derivatives	C	Orthology	COG5512	eggnog.embl.de	COG5512
Rv2867c	Predicted acetyltransferase	F	Orthology	COG3393	eggnog.embl.de	COG3393
Rv2015c	Endonuclease	H	Orthology	NOG43959	eggnog.embl.de	NOG43959
Rv1765c	Endonuclease	H	Orthology	NOG43959	eggnog.embl.de	NOG43959
Rv3471c	Mannose-6-phosphate isomerase	F	Orthology	COG0662	eggnog.embl.de	COG0662
Rv3796	Metal-dependent hydrolases of the beta-lactamase superfamily III	F	Orthology	COG1234	eggnog.embl.de	COG1234
Rv2407	Metal-dependent hydrolases of the beta-lactamase superfamily III	F	Orthology	COG1234	eggnog.embl.de	COG1234
Rv1339	Metal-dependent hydrolases of the beta-lactamase superfamily III	F	Orthology	COG1234	eggnog.embl.de	COG1234
Rv1717	Cupin 2 barrel protein	C	Orthology	NOG73697	eggnog.embl.de	NOG73697
Rv3600c	Putative transcriptional regulator, homolog of Bvg accessory factor	C	Orthology	COG1521	eggnog.embl.de	COG1521
Rv2466c	Protein disulfide oxidoreductase	F	Orthology	NOG05524	eggnog.embl.de	NOG05524
Rv2030c	Erythromycin esterase homolog	F	Orthology	COG2312	eggnog.embl.de	COG2312
Rv0959	Uncharacterized protein with a von Willebrand factor type A (vWA) domain	C	Orthology	COG4867	eggnog.embl.de	COG4867
Rv1003	Predicted methyltransferases	F	Orthology	COG0313	eggnog.embl.de	COG0313
Rv3717	N-acetylmuramoyl-L-alanine amidase	A	Orthology	COG0860	eggnog.embl.de	COG0860
Rv2415c	DNA uptake protein and related DNA-binding proteins	C	Orthology	COG1555	eggnog.embl.de	COG1555
Rv2387	Predicted permease	A	Orthology	COG3329	eggnog.embl.de	COG3329
Rv1288	FOG- LysM repeat	C	Orthology	COG1388	eggnog.embl.de	COG1388
Rv0441c	FMN binding protein	C	Orthology	NOG46531	eggnog.embl.de	NOG46531
Rv2771c	Multimeric flavodoxin WrbA	F	Orthology	COG0655	eggnog.embl.de	COG0655
Rv0925c	Multimeric flavodoxin WrbA	F	Orthology	COG0655	eggnog.embl.de	COG0655
Rv1059	Uncharacterized conserved protein related to dihydrodipicolinate reductase	F	Orthology	COG3804	eggnog.embl.de	COG3804
Rv0926c	Uncharacterized conserved protein related to dihydrodipicolinate reductase	F	Orthology	COG3804	eggnog.embl.de	COG3804
Rv1251c	Predicted nuclease (RecB family)	H	Orthology	COG2251	eggnog.embl.de	COG2251
Rv3114	Cytosine/adenosine deaminases	H	Orthology	COG0590	eggnog.embl.de	COG0590
Rv2927c	Cell division initiation protein	C	Orthology	COG3599	eggnog.embl.de	COG3599
Rv2704	Putative translation initiation inhibitor, yjgF family	H	Orthology	COG0251	eggnog.embl.de	COG0251
Rv3678c	Putative translation initiation inhibitor, yjgF family	H	Orthology	COG0251	eggnog.embl.de	COG0251
Rv1505c	Acetyltransferase (isoleucine patch superfamily)	F	Orthology	COG0110	eggnog.embl.de	COG0110
Rv3594	Chitosanase	F	Orthology	NOG47907	eggnog.embl.de	NOG47907
Rv3659c	Flp pilus assembly protein, ATPase CpaF	A	Orthology	COG4962	eggnog.embl.de	COG4962
Rv2159c	Peroxidase	F	Orthology	NOG12884	eggnog.embl.de	NOG12884
Rv2896c	Predicted Rossmann fold nucleotide-binding protein involved in DNA uptake	C	Orthology	COG0758	eggnog.embl.de	COG0758
Rv1322	Atp/Gtp-Binding protein	F	Orthology	NOG08659	eggnog.embl.de	NOG08659
Rv0421c	Predicted hydrolase of the alpha/beta-hydrolase fold	F	Orthology	COG3571	eggnog.embl.de	COG3571
Rv0941c	Protein serine/threonine kinase	C	Orthology	NOG46559	eggnog.embl.de	NOG46559
Rv3863	FOG- FHA domain	C	Orthology	COG1716	eggnog.embl.de	COG1716
Rv3360	FOG- FHA domain	C	Orthology	COG1716	eggnog.embl.de	COG1716
Rv1827	FOG- FHA domain	C	Orthology	COG1716	eggnog.embl.de	COG1716
Rv2515c	Predicted transcriptional regulators	C	Orthology	COG1396	eggnog.embl.de	COG1396
Rv0695	Uncharacterized protein, putative amidase	F	Orthology	COG1402	eggnog.embl.de	COG1402
Rv2819c	Uncharacterized protein predicted to be involved in DNA repair (RAMP superfamily)	H	Orthology	COG1332	eggnog.embl.de	COG1332
Rv3586	Predicted nucleic-acid-binding protein (contains the HHH domain)	C	Orthology	COG1623	eggnog.embl.de	COG1623
Rv2851c	Predicted acyltransferase	F	Orthology	COG2153	eggnog.embl.de	COG2153
Rv3256c	Sugar binding protein	F	Orthology	NOG08042	eggnog.embl.de	NOG08042
Rv2148c	Predicted enzyme with a TIM-barrel fold	F	Orthology	COG0325	eggnog.embl.de	COG0325
Rv1734c	Pyruvate/2-oxoglutarate dehydrogenase complex, dihydrolipoamide acyltransferase (E2) component, and related enzymes	F	Orthology	COG0508	eggnog.embl.de	COG0508
Rv2004c	Predicted kinase	C	Orthology	COG0645	eggnog.embl.de	COG0645
Rv2897c	Predicted ATPase with chaperone activity	H	Orthology	COG0606	eggnog.embl.de	COG0606
Rv2143	Predicted phosphoribosyltransferases	F	Orthology	COG1926	eggnog.embl.de	COG1926
Rv0571c	Predicted phosphoribosyltransferases	F	Orthology	COG1926	eggnog.embl.de	COG1926
Rv2030c	Predicted phosphoribosyltransferases	F	Orthology	COG1926	eggnog.embl.de	COG1926
Rv2315c	Predicted Zn-dependent proteases and their inactivated homologs	F	Orthology	COG0312	eggnog.embl.de	COG0312
Rv2314c	Predicted Zn-dependent proteases and their inactivated homologs	F	Orthology	COG0312	eggnog.embl.de	COG0312
Rv1706A	Permeases of the major facilitator superfamily	A	Orthology	COG0477	eggnog.embl.de	COG0477
Rv2991	Pyridoxamine 5-phosphate oxidase	F	Orthology	NOG46670	eggnog.embl.de	NOG46670
Rv3090	Membrane protease subunits, stomatin/prohibitin homologs	A	Orthology	COG0330	eggnog.embl.de	COG0330
Rv2047c	Phosphoenolpyruvate synthase/pyruvate phosphate dikinase	F	Orthology	COG0574	eggnog.embl.de	COG0574
Rv2522c	Acetylornithine deacetylase/Succinyl-diaminopimelate desuccinylase and related deacylases	F	Orthology	COG0624	eggnog.embl.de	COG0624
Rv0263c	Allophanate hydrolase subunit 2	F	Orthology	COG1984	eggnog.embl.de	COG1984
Rv1501	Protein involved in biosynthesis of mitomycin antibiotics/polyketide fumonisin	E	Orthology	COG5285	eggnog.embl.de	COG5285
Rv3633	Protein involved in biosynthesis of mitomycin antibiotics/polyketide fumonisin	E	Orthology	COG5285	eggnog.embl.de	COG5285
Rv1508A	GDP-D-mannose dehydratase	F	Orthology	COG1089	eggnog.embl.de	COG1089
Rv2573	Ketopantoate reductase	F	Orthology	COG1893	eggnog.embl.de	COG1893
Rv1830	Predicted transcriptional regulators	C	Orthology	COG0789	eggnog.embl.de	COG0789
Rv1828	Predicted transcriptional regulators	C	Orthology	COG0789	eggnog.embl.de	COG0789
Rv2752c	Predicted hydrolase of the metallo-beta-lactamase superfamily	F	Orthology	COG0595	eggnog.embl.de	COG0595
Rv2286c	Protein disulfide oxidoreductase	F	Orthology	NOG74609	eggnog.embl.de	NOG74609
Rv1462	ABC-type transport system involved in Fe-S cluster assembly, permease component	A	Orthology	COG0719	eggnog.embl.de	COG0719
Rv1461	ABC-type transport system involved in Fe-S cluster assembly, permease component	A	Orthology	COG0719	eggnog.embl.de	COG0719
Rv2813	Type II secretory pathway, component ExeA (predicted ATPase)	A	Orthology	COG3267	eggnog.embl.de	COG3267
Rv2012	Phage envelope protein	G	Orthology	COG5562	eggnog.embl.de	COG5562
Rv0634A	Transcription regulator of the Arc/MetJ class	C	Orthology	COG5450	eggnog.embl.de	COG5450
Rv2375	Transcription regulator of the Arc/MetJ class	C	Orthology	COG5450	eggnog.embl.de	COG5450
Rv1836c	Von Willebrand factor (vWF) type A domain-containing protein	C	Orthology	NOG10698	eggnog.embl.de	NOG10698
Rv2327	Transcriptional regulators	C	Orthology	COG1846	eggnog.embl.de	COG1846
Rv2011c	Transcriptional regulators	C	Orthology	COG1846	eggnog.embl.de	COG1846
Rv3422c	Predicted ATPase or kinase	F	Orthology	COG0802	eggnog.embl.de	COG0802
Rv2325c	ABC-type cobalt transport system, permease component CbiQ and related transporters	A	Orthology	COG0619	eggnog.embl.de	COG0619
Rv0804	Predicted metal-dependent membrane protease	F	Orthology	COG1266	eggnog.embl.de	COG1266
Rv2492	Thymidylate synthase	H	Orthology	NOG71787	eggnog.embl.de	NOG71787
Rv1847	Uncharacterized protein, possibly involved in aromatic compounds catabolism	F	Orthology	COG2050	eggnog.embl.de	COG2050
Rv1532c	Uncharacterized protein, possibly involved in aromatic compounds catabolism	F	Orthology	COG2050	eggnog.embl.de	COG2050
Rv0674	Phenylacetic acid-responsive transcriptional repressor	C	Orthology	COG3327	eggnog.embl.de	COG3327
Rv3733c	Predicted NTP pyrophosphohydrolase	F	Orthology	COG4119	eggnog.embl.de	COG4119
Rv2712c	Heme binding protein	C	Orthology	NOG46939	eggnog.embl.de	NOG46939
Rv3529c	Sulfotransferase	F	Orthology	NOG42751	eggnog.embl.de	NOG42751
Rv1870c	Protein involved in DNA repair	H	Orthology	NOG13550	eggnog.embl.de	NOG13550
Rv0034	Ketosteroid isomerase-related protein	F	Orthology	COG3631	eggnog.embl.de	COG3631
Rv0141c	Ketosteroid isomerase-related protein	F	Orthology	COG3631	eggnog.embl.de	COG3631
Rv0181c	Pirin-related protein	C	Orthology	COG1741	eggnog.embl.de	COG1741
Rv0371c	Uncharacterized MobA-related protein	F	Orthology	COG2068	eggnog.embl.de	COG2068
Rv0345	Uncharacterized MobA-related protein	F	Orthology	COG2068	eggnog.embl.de	COG2068
Rv0281	O-Methyltransferase involved in polyketide biosynthesis	E	Orthology	COG3315	eggnog.embl.de	COG3315
Rv0830	O-Methyltransferase involved in polyketide biosynthesis	E	Orthology	COG3315	eggnog.embl.de	COG3315
Rv1889c	O-Methyltransferase involved in polyketide biosynthesis	E	Orthology	COG3315	eggnog.embl.de	COG3315
Rv0726c	O-Methyltransferase involved in polyketide biosynthesis	E	Orthology	COG3315	eggnog.embl.de	COG3315
Rv0893c	O-Methyltransferase involved in polyketide biosynthesis	E	Orthology	COG3315	eggnog.embl.de	COG3315
Rv3787c	O-Methyltransferase involved in polyketide biosynthesis	E	Orthology	COG3315	eggnog.embl.de	COG3315
Rv0146	O-Methyltransferase involved in polyketide biosynthesis	E	Orthology	COG3315	eggnog.embl.de	COG3315
Rv3767c	O-Methyltransferase involved in polyketide biosynthesis	E	Orthology	COG3315	eggnog.embl.de	COG3315
Rv0145	O-Methyltransferase involved in polyketide biosynthesis	E	Orthology	COG3315	eggnog.embl.de	COG3315
Rv1896c	O-Methyltransferase involved in polyketide biosynthesis	E	Orthology	COG3315	eggnog.embl.de	COG3315
Rv0731c	O-Methyltransferase involved in polyketide biosynthesis	E	Orthology	COG3315	eggnog.embl.de	COG3315
Rv2751	O-Methyltransferase involved in polyketide biosynthesis	E	Orthology	COG3315	eggnog.embl.de	COG3315
Rv3399	O-Methyltransferase involved in polyketide biosynthesis	E	Orthology	COG3315	eggnog.embl.de	COG3315
Rv1888A	O-Methyltransferase involved in polyketide biosynthesis	E	Orthology	COG3315	eggnog.embl.de	COG3315
Rv0725c	O-Methyltransferase involved in polyketide biosynthesis	E	Orthology	COG3315	eggnog.embl.de	COG3315
Rv1729c	O-Methyltransferase involved in polyketide biosynthesis	E	Orthology	COG3315	eggnog.embl.de	COG3315
Rv1065	Cysteine dioxygenase	F	Orthology	NOG25778	eggnog.embl.de	NOG25778
Rv2837c	Exopolyphosphatase-related proteins	F	Orthology	COG0618	eggnog.embl.de	COG0618
Rv0060	Predicted phosphatase homologous to the C-terminal domain of histone macroH2A1	F	Orthology	COG2110	eggnog.embl.de	COG2110
Rv0647c	Predicted unusual protein kinase	F	Orthology	COG0661	eggnog.embl.de	COG0661
Rv1760	Acyltransferase	F	Orthology	NOG45835	eggnog.embl.de	NOG45835
Rv1425	Acyltransferase	F	Orthology	NOG45835	eggnog.embl.de	NOG45835
Rv1159A	Pterin-4a-carbinolamine dehydratase	F	Orthology	COG2154	eggnog.embl.de	COG2154
Rv3916c	N-Acetyltransferase	F	Orthology	NOG07021	eggnog.embl.de	NOG07021
Rv3284	SufE protein probably involved in Fe-S center assembly	F	Orthology	COG2166	eggnog.embl.de	COG2166
Rv0799c	Predicted iron-dependent peroxidase	F	Orthology	COG2837	eggnog.embl.de	COG2837
Rv2165c	Predicted S-adenosylmethionine-dependent methyltransferase involved in cell envelope biogenesis	A	Orthology	COG0275	eggnog.embl.de	COG0275
Rv1461	Intein/homing endonuclease	H	Orthology	COG1372	eggnog.embl.de	COG1372
Rv0434	Uncharacterized protein, similar to the N-terminal domain of Lon protease	F	Orthology	COG2802	eggnog.embl.de	COG2802
Rv1504c	Predicted pyridoxal phosphate-dependent enzyme apparently involved in regulation of cell wall biogenesis	A	Orthology	COG0399	eggnog.embl.de	COG0399
Rv1503c	Predicted pyridoxal phosphate-dependent enzyme apparently involved in regulation of cell wall biogenesis	A	Orthology	COG0399	eggnog.embl.de	COG0399
Rv2880c	Predicted Fe-S-cluster redox enzyme	F	Orthology	COG0820	eggnog.embl.de	COG0820
Rv2578c	DNA repair photolyase	H	Orthology	COG1533	eggnog.embl.de	COG1533
Rv2406c	FOG- CBS domain	C	Orthology	COG0517	eggnog.embl.de	COG0517
Rv2626c	FOG- CBS domain	C	Orthology	COG0517	eggnog.embl.de	COG0517
Rv2683	FOG- CBS domain	C	Orthology	COG0517	eggnog.embl.de	COG0517
Rv0998	Histone acetyltransferase HPA2 and related acetyltransferases	H	Orthology	COG0454	eggnog.embl.de	COG0454
Rv2669	Histone acetyltransferase HPA2 and related acetyltransferases	H	Orthology	COG0454	eggnog.embl.de	COG0454
Rv0919	Histone acetyltransferase HPA2 and related acetyltransferases	H	Orthology	COG0454	eggnog.embl.de	COG0454
Rv0428c	Histone acetyltransferase HPA2 and related acetyltransferases	H	Orthology	COG0454	eggnog.embl.de	COG0454
Rv2775	Histone acetyltransferase HPA2 and related acetyltransferases	H	Orthology	COG0454	eggnog.embl.de	COG0454
Rv2898c	Predicted endonuclease distantly related to archaeal Holliday junction resolvase	H	Orthology	COG0792	eggnog.embl.de	COG0792
Rv2413c	DNA polymerase III, delta subunit	H	Orthology	COG1466	eggnog.embl.de	COG1466
Rv0121c	Pyridoxamine 5-phosphate oxidase	F	Orthology	NOG47579	eggnog.embl.de	NOG47579
Rv3015c	B12 independent protein	C	Orthology	NOG05970	eggnog.embl.de	NOG05970
Rv1321	Predicted nuclease of the RecB family	H	Orthology	COG1637	eggnog.embl.de	COG1637
Rv0365c	Predicted glycosyl hydrolase	F	Orthology	COG4833	eggnog.embl.de	COG4833
Rv0825c	Transcriptional regulator	C	Orthology	COG1309	eggnog.embl.de	COG1309
Rv0330c	Transcriptional regulator	C	Orthology	COG1309	eggnog.embl.de	COG1309
Rv1685c	Transcriptional regulator	C	Orthology	COG1309	eggnog.embl.de	COG1309
Rv0767c	Transcriptional regulator	C	Orthology	COG1309	eggnog.embl.de	COG1309
Rv0466	Acyl-ACP thioesterase	F	Orthology	COG3884	eggnog.embl.de	COG3884
Rv2001	Acyl-ACP thioesterase	F	Orthology	COG3884	eggnog.embl.de	COG3884
Rv0785	Predicted oxidoreductase	F	Orthology	COG3573	eggnog.embl.de	COG3573
Rv1506c	Methyltransferase	F	Orthology	NOG71304	eggnog.embl.de	NOG71304
Rv1509	Methyltransferase	F	Orthology	NOG71304	eggnog.embl.de	NOG71304
Rv1480	Uncharacterized conserved protein (some members contain a von Willebrand factor type A (vWA) domain)	C	Orthology	COG1721	eggnog.embl.de	COG1721
Rv2205c	Glycerate kinase	F	Orthology	COG1929	eggnog.embl.de	COG1929
Rv2821c	Uncharacterized protein predicted to be involved in DNA repair (RAMP superfamily)	H	Orthology	COG1337	eggnog.embl.de	COG1337
Rv2059	ABC-type metal ion transport system, periplasmic component/surface adhesin	A	Orthology	COG0803	eggnog.embl.de	COG0803
Rv1276c	Phosphohistidine phosphatase SixA	F	Orthology	COG2062	eggnog.embl.de	COG2062
Rv0811c	Predicted aminomethyltransferase related to GcvT	F	Orthology	COG0354	eggnog.embl.de	COG0354
Rv3027c	Putative hemolysin	F	Orthology	COG3176	eggnog.embl.de	COG3176
Rv2226	Protein involved in cAMP biosynthetic process	F	Orthology	NOG73626	eggnog.embl.de	NOG73626
Rv2119	RecB family exonuclease	H	Orthology	COG2887	eggnog.embl.de	COG2887
Rv0502	1-acyl-sn-glycerol-3-phosphate acyltransferase	F	Orthology	COG0204	eggnog.embl.de	COG0204
Rv2182c	1-acyl-sn-glycerol-3-phosphate acyltransferase	F	Orthology	COG0204	eggnog.embl.de	COG0204
Rv3026c	1-acyl-sn-glycerol-3-phosphate acyltransferase	F	Orthology	COG0204	eggnog.embl.de	COG0204
Rv1428c	1-acyl-sn-glycerol-3-phosphate acyltransferase	F	Orthology	COG0204	eggnog.embl.de	COG0204
Rv0801	Glyoxalase	F	Orthology	NOG43037	eggnog.embl.de	NOG43037
Rv1597	SAM-dependent methyltransferases	F	Orthology	COG0500	eggnog.embl.de	COG0500
Rv3038c	SAM-dependent methyltransferases	F	Orthology	COG0500	eggnog.embl.de	COG0500
Rv1506c	SAM-dependent methyltransferases	F	Orthology	COG0500	eggnog.embl.de	COG0500
Rv3832c	SAM-dependent methyltransferases	F	Orthology	COG0500	eggnog.embl.de	COG0500
Rv0329c	SAM-dependent methyltransferases	F	Orthology	COG0500	eggnog.embl.de	COG0500
Rv3037c	SAM-dependent methyltransferases	F	Orthology	COG0500	eggnog.embl.de	COG0500
Rv0326	SAM-dependent methyltransferases	F	Orthology	COG0500	eggnog.embl.de	COG0500
Rv0839	SAM-dependent methyltransferases	F	Orthology	COG0500	eggnog.embl.de	COG0500
Rv0325	SAM-dependent methyltransferases	F	Orthology	COG0500	eggnog.embl.de	COG0500
Rv1515c	SAM-dependent methyltransferases	F	Orthology	COG0500	eggnog.embl.de	COG0500
Rv2675c	SAM-dependent methyltransferases	F	Orthology	COG0500	eggnog.embl.de	COG0500
Rv2954c	SAM-dependent methyltransferases	F	Orthology	COG0500	eggnog.embl.de	COG0500
Rv2956	SAM-dependent methyltransferases	F	Orthology	COG0500	eggnog.embl.de	COG0500
Rv3120	SAM-dependent methyltransferases	F	Orthology	COG0500	eggnog.embl.de	COG0500
Rv3699	SAM-dependent methyltransferases	F	Orthology	COG0500	eggnog.embl.de	COG0500
Rv2955c	SAM-dependent methyltransferases	F	Orthology	COG0500	eggnog.embl.de	COG0500
Rv2003c	SAM-dependent methyltransferases	F	Orthology	COG0500	eggnog.embl.de	COG0500
Rv2423	SAM-dependent methyltransferases	F	Orthology	COG0500	eggnog.embl.de	COG0500
Rv3030	SAM-dependent methyltransferases	F	Orthology	COG0500	eggnog.embl.de	COG0500
Rv2067c	SAM-dependent methyltransferases	F	Orthology	COG0500	eggnog.embl.de	COG0500
Rv1978	SAM-dependent methyltransferases	F	Orthology	COG0500	eggnog.embl.de	COG0500
Rv1147	SAM-dependent methyltransferases	F	Orthology	COG0500	eggnog.embl.de	COG0500
Rv1513	SAM-dependent methyltransferases	F	Orthology	COG0500	eggnog.embl.de	COG0500
Rv1301	Putative translation factor (SUA5)	H	Orthology	COG0009	eggnog.embl.de	COG0009
Rv1540	Pseudouridylate synthases, 23S RNA-specific	H	Orthology	COG0564	eggnog.embl.de	COG0564
Rv3300c	Pseudouridylate synthases, 23S RNA-specific	H	Orthology	COG0564	eggnog.embl.de	COG0564
Rv1875	Pyridoxamine protein	F	Orthology	NOG43687	eggnog.embl.de	NOG43687
Rv3040c	NTP pyrophosphohydrolases including oxidative damage repair enzymes	H	Orthology	COG0494	eggnog.embl.de	COG0494
Rv3672c	NTP pyrophosphohydrolases including oxidative damage repair enzymes	H	Orthology	COG0494	eggnog.embl.de	COG0494
Rv3168	Predicted aminoglycoside phosphotransferase	F	Orthology	COG3173	eggnog.embl.de	COG3173
Rv0854	Cyclase/Dehydrase	F	Orthology	NOG138101	eggnog.embl.de	NOG138101
Rv1897c	D-Tyr-tRNAtyr deacylase	H	Orthology	COG1490	eggnog.embl.de	COG1490
Rv3075c	Citrate lyase beta subunit	F	Orthology	COG2301	eggnog.embl.de	COG2301
Rv2140c	Phospholipid-binding protein	F	Orthology	COG1881	eggnog.embl.de	COG1881
Rv2510c	Predicted ATPase	F	Orthology	COG0433	eggnog.embl.de	COG0433
Rv2232	Predicted phosphatases	F	Orthology	COG0546	eggnog.embl.de	COG0546
Rv2367c	Predicted metal-dependent hydrolase	F	Orthology	COG0319	eggnog.embl.de	COG0319
Rv3722c	Transcriptional regulators containing a DNA-binding HTH domain and an aminotransferase domain (MocR family) and their eukaryotic orthologs	C	Orthology	COG1167	eggnog.embl.de	COG1167
Rv1930c	Putative intracellular protease/amidase	F	Orthology	COG0693	eggnog.embl.de	COG0693
Rv0052	Putative intracellular protease/amidase	F	Orthology	COG0693	eggnog.embl.de	COG0693
Rv1725c	Predicted transcriptional regulators	C	Orthology	COG1733	eggnog.embl.de	COG1733
Rv0508	Thiol-disulfide isomerase and thioredoxins	F	Orthology	COG0526	eggnog.embl.de	COG0526
Rv1732c	Thiol-disulfide isomerase and thioredoxins	F	Orthology	COG0526	eggnog.embl.de	COG0526
Rv3035	FOG- WD40-like repeat	C	Orthology	COG1520	eggnog.embl.de	COG1520
Rv0268c	Antitoxin of toxin-antitoxin stability system	B	Orthology	COG2161	eggnog.embl.de	COG2161
Rv2052c	Predicted metal-dependent hydrolase with the TIM-barrel fold	F	Orthology	COG1574	eggnog.embl.de	COG1574
Rv0552	Predicted metal-dependent hydrolase with the TIM-barrel fold	F	Orthology	COG1574	eggnog.embl.de	COG1574
Rv1354c	FOG- GGDEF domain	C	Orthology	COG2199	eggnog.embl.de	COG2199
Rv1913	Zn-dependent hydrolases, including glyoxylases	F	Orthology	COG0491	eggnog.embl.de	COG0491
Rv2300c	Zn-dependent hydrolases, including glyoxylases	F	Orthology	COG0491	eggnog.embl.de	COG0491
Rv0406c	Zn-dependent hydrolases, including glyoxylases	F	Orthology	COG0491	eggnog.embl.de	COG0491
Rv2260	Zn-dependent hydrolases, including glyoxylases	F	Orthology	COG0491	eggnog.embl.de	COG0491
Rv1637c	Zn-dependent hydrolases, including glyoxylases	F	Orthology	COG0491	eggnog.embl.de	COG0491
Rv3856c	Histidinol phosphatase and related hydrolases of the PHP family	F	Orthology	COG1387	eggnog.embl.de	COG1387
Rv0164	Cyclase/Dehydrase	F	Orthology	NOG11610	eggnog.embl.de	NOG11610
Rv2170	Acetyltransferases	F	Orthology	COG0456	eggnog.embl.de	COG0456
Rv2734	Bacteriophage protein gp37	G	Orthology	COG4422	eggnog.embl.de	COG4422
Rv1044	Predicted transcriptional regulator	C	Orthology	COG5340	eggnog.embl.de	COG5340
Rv3180c	Predicted nucleic acid-binding protein, contains PIN domain	C	Orthology	COG1848	eggnog.embl.de	COG1848
Rv1769	Predicted amino acid aldolase or racemase	F	Orthology	COG3616	eggnog.embl.de	COG3616
Rv1413	Predicted amino acid aldolase or racemase	F	Orthology	COG3616	eggnog.embl.de	COG3616
Rv1414	Predicted amino acid aldolase or racemase	F	Orthology	COG3616	eggnog.embl.de	COG3616
Rv1770	Predicted aminopeptidases	F	Orthology	COG2234	eggnog.embl.de	COG2234
Rv2716	Predicted epimerase, PhzC/PhzF homolog	F	Orthology	COG0384	eggnog.embl.de	COG0384
Rv1676	Antioxidant protein	B	Orthology	NOG77544	eggnog.embl.de	NOG77544
Rv3521	Predicted nucleic-acid-binding protein containing a Zn-ribbon	C	Orthology	COG1545	eggnog.embl.de	COG1545
Rv1628c	Predicted nucleic-acid-binding protein containing a Zn-ribbon	C	Orthology	COG1545	eggnog.embl.de	COG1545
Rv3542c	Predicted nucleic-acid-binding protein containing a Zn-ribbon	C	Orthology	COG1545	eggnog.embl.de	COG1545
Rv0372c	Xanthine and CO dehydrogenases maturation factor, XdhC/CoxF family	F	Orthology	COG1975	eggnog.embl.de	COG1975
Rv0376c	Xanthine and CO dehydrogenases maturation factor, XdhC/CoxF family	F	Orthology	COG1975	eggnog.embl.de	COG1975
Rv3207c	Metallopeptidase	F	Orthology	NOG05187	eggnog.embl.de	NOG05187
Rv0597c	Predicted ATPase (AAA+ superfamily)	F	Orthology	COG1373	eggnog.embl.de	COG1373
Rv2008c	Predicted ATPase (AAA+ superfamily)	F	Orthology	COG1373	eggnog.embl.de	COG1373
Rv3294c	Predicted ATPase (AAA+ superfamily)	F	Orthology	COG1373	eggnog.embl.de	COG1373
Rv3179	Predicted ATPase (AAA+ superfamily)	F	Orthology	COG1373	eggnog.embl.de	COG1373
Rv2024c	Predicted helicase	H	Orthology	COG4889	eggnog.embl.de	COG4889
Rv2926c	Predicted metal-binding, possibly nucleic acid-binding protein	C	Orthology	COG1399	eggnog.embl.de	COG1399
Rv2491	Predicted Rossmann fold nucleotide-binding protein	C	Orthology	COG1611	eggnog.embl.de	COG1611
Rv1205	Predicted Rossmann fold nucleotide-binding protein	C	Orthology	COG1611	eggnog.embl.de	COG1611
Rv2365c	Protein involved in pyrimidine metabolism	F	Orthology	NOG09497	eggnog.embl.de	NOG09497
Rv2670c	Predicted ATPase	F	Orthology	COG1485	eggnog.embl.de	COG1485
Rv0047c	Predicted transcriptional regulators	C	Orthology	COG1695	eggnog.embl.de	COG1695
Rv3488	Predicted transcriptional regulators	C	Orthology	COG1695	eggnog.embl.de	COG1695
Rv1176c	Predicted transcriptional regulators	C	Orthology	COG1695	eggnog.embl.de	COG1695
Rv2816c	Uncharacterized protein predicted to be involved in DNA repair	H	Orthology	COG1343	eggnog.embl.de	COG1343
Rv2420c	Uncharacterized homolog of plant Iojap protein	C	Orthology	COG0799	eggnog.embl.de	COG0799
Rv0998	cAMP-binding proteins - catabolite gene activator and regulatory subunit of cAMP-dependent protein kinases	C	Orthology	COG0664	eggnog.embl.de	COG0664
Rv2565	cAMP-binding proteins - catabolite gene activator and regulatory subunit of cAMP-dependent protein kinases	C	Orthology	COG0664	eggnog.embl.de	COG0664
Rv0104	cAMP-binding proteins - catabolite gene activator and regulatory subunit of cAMP-dependent protein kinases	C	Orthology	COG0664	eggnog.embl.de	COG0664
Rv1341	Xanthosine triphosphate pyrophosphatase	F	Orthology	COG0127	eggnog.embl.de	COG0127
Rv0749A	Protein involved in DNA integration	G	Orthology	NOG06353	eggnog.embl.de	NOG06353
Rv2807	Protein involved in DNA integration	G	Orthology	NOG06353	eggnog.embl.de	NOG06353
Rv2426c	MoxR-like ATPases	F	Orthology	COG0714	eggnog.embl.de	COG0714
Rv3242c	Predicted amidophosphoribosyltransferases	F	Orthology	COG1040	eggnog.embl.de	COG1040
Rv1680	ABC-type phosphate/phosphonate transport system, periplasmic component	A	Orthology	COG3221	eggnog.embl.de	COG3221
Rv0500A	DNA binding protein	C	Orthology	NOG07380	eggnog.embl.de	NOG07380
Rv0678	Transcriptional regulator protein	C	Orthology	NOG39523	eggnog.embl.de	NOG39523
Rv3813c	Predicted hydrolases of the HAD superfamily	F	Orthology	COG0561	eggnog.embl.de	COG0561
Rv2777c	Predicted metal-dependent hydrolase	F	Orthology	COG3687	eggnog.embl.de	COG3687
Rv3786c	Membrane proteins related to metalloendopeptidases	F	Orthology	COG0739	eggnog.embl.de	COG0739
Rv0950c	Membrane proteins related to metalloendopeptidases	F	Orthology	COG0739	eggnog.embl.de	COG0739
Rv2891	Membrane proteins related to metalloendopeptidases	F	Orthology	COG0739	eggnog.embl.de	COG0739
Rv2915c	Imidazolonepropionase and related amidohydrolases	F	Orthology	COG1228	eggnog.embl.de	COG1228
Rv0074	Imidazolonepropionase and related amidohydrolases	F	Orthology	COG1228	eggnog.embl.de	COG1228
Rv2823c	Predicted hydrolase of the HD superfamily (permuted catalytic motifs)	F	Orthology	COG1353	eggnog.embl.de	COG1353
Rv0760c	Nuclear transport factor 2	C	Orthology	NOG83662	eggnog.embl.de	NOG83662
Rv1225c	Predicted sugar phosphatases of the HAD superfamily	F	Orthology	COG0647	eggnog.embl.de	COG0647
Rv2854	Lysophospholipase	E	Orthology	COG2267	eggnog.embl.de	COG2267
Rv3054c	Predicted flavoprotein	F	Orthology	COG0431	eggnog.embl.de	COG0431
Rv2307c	Hydrolases of the alpha/beta superfamily	F	Orthology	COG1073	eggnog.embl.de	COG1073
Rv1156	Base excision DNA repair protein	H	Orthology	NOG11845	eggnog.embl.de	NOG11845
Rv1716	Predicted metal-dependent hydrolase	F	Orthology	COG1878	eggnog.embl.de	COG1878
Rv3860	ATPases involved in chromosome partitioning	A	Orthology	COG0455	eggnog.embl.de	COG0455
Rv0530	ATPases involved in chromosome partitioning	A	Orthology	COG0455	eggnog.embl.de	COG0455
Rv2787	ATPases involved in chromosome partitioning	A	Orthology	COG0455	eggnog.embl.de	COG0455
Rv1268c	Cysteine-Type endopeptidase	F	Orthology	NOG41799	eggnog.embl.de	NOG41799
Rv1288	Predicted esterase	F	Orthology	COG0627	eggnog.embl.de	COG0627
Rv3181c	Antitoxin of toxin-antitoxin stability system	B	Orthology	COG4118	eggnog.embl.de	COG4118
Rv3592	Uncharacterized enzyme involved in biosynthesis of extracellular polysaccharides	A	Orthology	COG2329	eggnog.embl.de	COG2329
Rv3362c	Predicted GTPase	F	Orthology	COG2229	eggnog.embl.de	COG2229
Rv2228c	Ribonuclease HI	H	Orthology	COG0328	eggnog.embl.de	COG0328
Rv0269c	Predicted eukaryotic-type DNA primase	H	Orthology	COG3285	eggnog.embl.de	COG3285
Rv3730c	Predicted eukaryotic-type DNA primase	H	Orthology	COG3285	eggnog.embl.de	COG3285
Rv3369	FMN binding protein	F	Orthology	NOG81456	eggnog.embl.de	NOG81456
Rv3519	Carboxy-Lyase	F	Orthology	NOG45062	eggnog.embl.de	NOG45062
Rv3234c	Acyltransferase	F	Orthology	NOG09285	eggnog.embl.de	NOG09285
Rv3233c	Acyltransferase	F	Orthology	NOG09285	eggnog.embl.de	NOG09285
Rv0221	Acyltransferase	F	Orthology	NOG09285	eggnog.embl.de	NOG09285
Rv0449c	Predicted NAD/FAD-binding protein	F	Orthology	COG2907	eggnog.embl.de	COG2907
Rv0496	Exopolyphosphatase	A	Orthology	COG0248	eggnog.embl.de	COG0248
Rv2733c	2-methylthioadenine synthetase	F	Orthology	COG0621	eggnog.embl.de	COG0621
Rv2267c	Sulfotransferase	F	Orthology	NOG43921	eggnog.embl.de	NOG43921
Rv1421	Predicted P-loop-containing kinase	F	Orthology	COG1660	eggnog.embl.de	COG1660
Rv1251c	Superfamily I DNA and RNA helicases and helicase subunits	H	Orthology	COG1112	eggnog.embl.de	COG1112
Rv2689c	SAM-dependent methyltransferases related to tRNA (uracil-5-)-methyltransferase	F	Orthology	COG2265	eggnog.embl.de	COG2265
Rv0546c	Lactoylglutathione lyase and related lyases	F	Orthology	COG0346	eggnog.embl.de	COG0346
Rv2641	Lactoylglutathione lyase and related lyases	F	Orthology	COG0346	eggnog.embl.de	COG0346
Rv1322A	Lactoylglutathione lyase and related lyases	F	Orthology	COG0346	eggnog.embl.de	COG0346
Rv0274	Lactoylglutathione lyase and related lyases	F	Orthology	COG0346	eggnog.embl.de	COG0346
Rv1638A	Phage shock protein A (IM30), suppresses sigma54-dependent transcription	G	Orthology	COG1842	eggnog.embl.de	COG1842
Rv2744c	Phage shock protein A (IM30), suppresses sigma54-dependent transcription	G	Orthology	COG1842	eggnog.embl.de	COG1842
Rv1835c	Predicted acyl esterases	F	Orthology	COG2936	eggnog.embl.de	COG2936
Rv1215c	Predicted acyl esterases	F	Orthology	COG2936	eggnog.embl.de	COG2936
Rv1354c	FOG- EAL domain	C	Orthology	COG2200	eggnog.embl.de	COG2200
Rv1357c	FOG- EAL domain	C	Orthology	COG2200	eggnog.embl.de	COG2200
Rv2717c	UPF0678 fatty acid-binding protein-like protein	E	Orthology	NOG83928	eggnog.embl.de	NOG83928
Rv3920c	Predicted RNA-binding protein	C	Orthology	COG1847	eggnog.embl.de	COG1847
Rv1043c	Trypsin-like serine proteases, typically periplasmic, contain C-terminal PDZ domain	F	Orthology	COG0265	eggnog.embl.de	COG0265
Rv0813c	UPF0678 fatty acid-binding protein-like protein	E	Orthology	NOG05976	eggnog.embl.de	NOG05976
Rv2820c	Uncharacterized protein predicted to be involved in DNA repair (RAMP superfamily)	H	Orthology	COG1567	eggnog.embl.de	COG1567
Rv3364c	Uncharacterized distant relative of homeotic protein bithoraxoid	A	Orthology	COG2018	eggnog.embl.de	COG2018
Rv1290c	Predicted membrane protein	A	Orthology	COG4325	eggnog.embl.de	COG4325
Rv1069c	Predicted membrane protein	A	Orthology	COG4425	eggnog.embl.de	COG4425
Rv1697	Predicted membrane protein	A	Orthology	COG4825	eggnog.embl.de	COG4825
Rv3008	Uncharacterized membrane protein	A	Orthology	COG1285	eggnog.embl.de	COG1285
Rv3486	Predicted membrane protein	A	Orthology	COG2259	eggnog.embl.de	COG2259
Rv3005c	Predicted membrane protein	A	Orthology	COG2259	eggnog.embl.de	COG2259
Rv2566	proteasome	F	fusion and operon	COG4196	string.embl.de	COG4196
Rv2230c	DNA-associated processes	C	fusion and operon	COG0327	string.embl.de	COG0327
Rv2567	proteasome	F	fusion and operon	COG2307	string.embl.de	COG2307
Rv2410c	proteasome	F	fusion and operon	COG2307	string.embl.de	COG2307
Rv2567	proteasome	F	fusion and operon	COG2308	string.embl.de	COG2308
Rv2411c	proteasome	F	fusion and operon	COG2308	string.embl.de	COG2308
Rv2230c	DNA-associated processes	C	fusion and operon	COG3323	string.embl.de	COG3323
Rv3195	secretion	A	operon	COG5282	string.embl.de	COG5282
Rv0918	link to N-acetyltransferase activity	F	operon	COG4453	string.embl.de	COG4453
Rv2842c	transcription/translation	C	operon	COG0779	string.embl.de	COG0779
Rv2149c	cell division	A	operon	COG1496	string.embl.de	COG1496
Rv2147c	cell division	A	operon	COG1799	string.embl.de	COG1799
Rv3071	membrane associated process	A	operon	COG1993	string.embl.de	COG1993
Rv3678A	translation initiation	H	operon	NOG08630	string.embl.de	NOG08630
Rv2166c	cell division	A	operon	COG2001	string.embl.de	COG2001
Rv2680	DNA/RNA-associated process	C	operon	NOG05519	string.embl.de	NOG05519
Rv3716c	DNA-repair	H	operon	COG0718	string.embl.de	COG0718
Rv1507c	cell wall biosynthesis	A	operon	NOG14456	string.embl.de	NOG14456
Rv1278	DNA-repair	H	operon	NOG47502	string.embl.de	NOG47502
Rv3031	linked to sugar transferase activity	F	operon	COG1543	string.embl.de	COG1543
Rv0540	cell wall biogenesis	A	operon	COG3222	string.embl.de	COG3222
Rv2102	related to DNA/RNA-associated processes	C	operon	COG4279	string.embl.de	COG4279
Rv0049	membrane associated process	A	operon	NOG07408	string.embl.de	NOG07408
Rv2696c	nucleotide metabolism	C	operon	NOG06579	string.embl.de	NOG06579
Rv3603c	folic acid-containing compound biosynthetic process	F	operon	COG5495	string.embl.de	COG5495
Rv0459	related to oxidoreductase activity	F	operon	COG3564	string.embl.de	COG3564
Rv0991c	biosynthetic process	F	operon	COG2331	string.embl.de	COG2331
Rv2239c	cell redox homeostasis	F	operon	NOG06580	string.embl.de	NOG06580
Rv2676c	porphyrin biosynthetic process	C	operon	COG3253	string.embl.de	COG3253
Rv1718	lipid metabolism	E	operon	COG3246	string.embl.de	COG3246
Rv3701c	related to cytosine deaminase activity	F	operon	COG4301	string.embl.de	COG4301
Rv3268	regulated by transcription	C	operon	NOG08644	string.embl.de	NOG08644
Rv1422	coenzyme biosynthetic process	F	operon	COG0391	string.embl.de	COG0391
Rv3541c	DNA/RNA-associated process	C	operon	NOG41754	string.embl.de	NOG41754
Rv2822c	DNA-repair	H	operon	NOG77201	string.embl.de	NOG77201
Rv2818c	DNA-repair	H	operon	NOG75450	string.embl.de	NOG75450
Rv2824c	DNA-repair	H	operon	COG5551	string.embl.de	COG5551
Rv1486c	membrane associated process	A	operon	NOG09974	string.embl.de	NOG09974
Rv3647c	DNA-associated process	C	operon	NOG10044	string.embl.de	NOG10044
Rv1376	cell wall processes	A	operon	COG3482	string.embl.de	COG3482
Rv0990c	transport	A	operon	NOG15380	string.embl.de	NOG15380
Rv3626c	proteolysis/nucleotide biosynthesis	F	operon	COG5282	string.embl.de	COG5282
Rv0059	DNA-associated process	C	operon	NOG44032	string.embl.de	NOG44032
Rv2749	linked to less specific oxidoreductase activity	F	operon	COG1359	string.embl.de	COG1359
Rv3363c	link to nucleotide-binding process	C	operon	NOG40924	string.embl.de	NOG40924
Rv0207c	membrane associated process	A	operon	NOG05977	string.embl.de	NOG05977
Rv2514c	regulated by general enzymatic activity	F	operon	NOG08593	string.embl.de	NOG08593
Rv1025	cell division	A	operon	COG1507	string.embl.de	COG1507
Rv3703c	linked to arylsulfatase activity (double)glutathione biosynthetic process	F	operon	COG1262	string.embl.de	COG1262
Rv2179c	aromatic amino acid family biosynthetic process	F	operon	NOG05521	string.embl.de	NOG05521
Rv3909	cell wall	A	operon	NOG06587	string.embl.de	NOG06587
Rv3196	secretion	A	operon	NOG45063	string.embl.de	NOG45063
Rv0448c	lipid biosynthetic process	E	operon	COG3496	string.embl.de	COG3496
Rv1829	phospholipid biosynthetic process	E	operon	COG1259	string.embl.de	COG1259
Rv1823	membrane associated process	A	operon	COG3879	string.embl.de	COG3879
Rv1825	membrane associated process	A	operon	COG3879	string.embl.de	COG3879
Rv0367c	signal transduction	C	operon	NOG145257	string.embl.de	NOG145257
Rv0976c	related to synthesis and oxidation of fatty acids	E	operon	NOG05011	string.embl.de	NOG05011
Rv3446c	cell wall and cell processes	A	operon	NOG26793	string.embl.de	NOG26793
Rv3656c	secretion	A	operon	NOG122700	string.embl.de	NOG122700
Rv0863	DNA-associated process	C	operon	NOG39946	string.embl.de	NOG39946
Rv2172c	membrane associated process	A	operon	NOG11025	string.embl.de	NOG11025
Rv3205c	membrane associated process	A	operon	NOG06567	string.embl.de	NOG06567
Rv3836	cell wall processes	A	operon	COG3824	string.embl.de	COG3824
Rv0495c	DNA-associated process	C	operon	NOG05461	string.embl.de	NOG05461
Rv3258c	sugar metabolism	C	operon	NOG07383	string.embl.de	NOG07383
Rv1083	membrane associated process	A	operon	NOG13953	string.embl.de	NOG13953
Rv2598	membrane associated process	A	operon	NOG45398	string.embl.de	NOG45398
Rv3131	diacylglycerol O-acyltransferase activity	F	operon	NOG42637	string.embl.de	NOG42637
Rv3231c	link to acyltransferase activity	F	operon	NOG07384	string.embl.de	NOG07384
Rv3235	link to acyltransferase activity	F	operon	NOG39227	string.embl.de	NOG39227
Rv1976c	response to host immune response	B	operon	NOG09547	string.embl.de	NOG09547
Rv0177	membrane associated process	A	operon	NOG11769	string.embl.de	NOG11769
Rv0877	cell wall processes	A	operon	NOG06304	string.embl.de	NOG06304
Rv0100	lipid metabolism	E	operon	NOG14036	string.embl.de	NOG14036
Rv1893	membrane associated process	A	operon	NOG14396	string.embl.de	NOG14396
Rv0430	tuberculin secretion	B	operon	NOG08694	string.embl.de	NOG08694
Rv3655c	membrane associated process	A	operon	NOG16944	string.embl.de	NOG16944
Rv1794	cell wall processes	A	operon	NOG10089	string.embl.de	NOG10089
Rv2183c	link to cyclase activity	F	operon	NOG12777	string.embl.de	NOG12777
Rv2186c	link to cyclase activity	F	operon	NOG12155	string.embl.de	NOG12155
Rv1871c	DNA-repair	H	operon	NOG70313	string.embl.de	NOG70313
Rv2033c	intermediary metabolism and respiration	F	operon	NOG05518	string.embl.de	NOG05518
Rv0857	link to Polyketide_cyclase/dehydratase.	E	operon	NOG40843	string.embl.de	NOG40843
Rv3691	membrane associated process	A	operon	NOG12774	string.embl.de	NOG12774
Rv0543c	membrane associated process	A	operon	NOG08636	string.embl.de	NOG08636
Rv1209	DNA-associated process	C	operon	NOG42341	string.embl.de	NOG42341
Rv1887	linked to resuscitation promoting factor	B	operon	NOG48004	string.embl.de	NOG48004
Rv2137c	secretion/lipid metabolism	A	operon	NOG13232	string.embl.de	NOG13232
Rv1891	membrane associated process	A	operon	NOG11895	string.embl.de	NOG11895
Rv3288c	membrane associated process	A	operon	NOG44169	string.embl.de	NOG44169
Rv1073	membrane associated process	A	operon	NOG44549	string.embl.de	NOG44549
Rv3440c	membrane associated process	A	operon	NOG46147	string.embl.de	NOG46147
Rv3165c	membrane associated process	A	operon	NOG39320	string.embl.de	NOG39320
Rv1874	link to sulfotransferase activity	F	operon	NOG41202	string.embl.de	NOG41202
Rv3531c	link to sulfotransferase activity	F	operon	NOG41005	string.embl.de	NOG41005
Rv0201c	membrane associated process	A	operon	NOG11925	string.embl.de	NOG11925
Rv3438	membrane associated process	A	operon	NOG05515	string.embl.de	NOG05515
Rv2405	lipid metabolism	E	operon	NOG07402	string.embl.de	NOG07402
Rv0443	link to FMN-binding protein	F	operon	NOG12504	string.embl.de	NOG12504
Rv0460	membrane associated process	A	operon	NOG47585	string.embl.de	NOG47585
Rv0679c	membrane associated process	A	operon	NOG40849	string.embl.de	NOG40849
Rv2797c	lipid metabolism	E	operon	NOG134387	string.embl.de	NOG134387
Rv0964c	membrane associated process	A	operon	NOG76315	string.embl.de	NOG76315
Rv0349	DNA-associated process	C	operon	NOG81154	string.embl.de	NOG81154
Rv3747	link to PE family	C	operon	NOG67535	string.embl.de	NOG67535
Rv2083	membrane associated process	A	operon	NOG41263	string.embl.de	NOG41263
Rv2082	cell wall and cell processes	A	operon	NOG40188	string.embl.de	NOG40188
Rv0762c	intracellular transport	C	operon	NOG44212	string.embl.de	NOG44212
Rv0481c	membrane associated process	A	operon	NOG43954	string.embl.de	NOG43954
Rv2808	membrane associated process	A	operon	NOG79550	string.embl.de	NOG79550
Rv2114	membrane associated process	A	operon	NOG14507	string.embl.de	NOG14507
Rv1691	membrane associated transport process	A	operon	NOG05971	string.embl.de	NOG05971
Rv3433c	sugar metabolism	F	fusion	COG0062	string.embl.de	COG0062
Rv1157c	cell wall and cell processes, Structural constituent of cell wall protein, alanine and proline rich protein	A	operon	NOG07389	string.embl.de	NOG07389
Rv3912	cell wall and cell processes, alanine rich protein	A	operon	NOG47425	string.embl.de	NOG47425
Rv2707	link to transcription regulation, transmembrane alanine and leucine rich protein	C	operon	COG1295	string.embl.de	COG1295
Rv1697	transport , Uncharacterized membrane-anchored protein conserved in bacteria	A	operon	COG4825	string.embl.de	COG4825
Rv3361c	cell wall and cell processes , Uncharacterized low-complexity proteins	A	operon	COG1357	string.embl.de	COG1357
Rv3212	intermediary metabolism and respiration , Valine rich protein	F	operon	NOG05967	string.embl.de	NOG05967
Rv3439c	cell wall and cell processes , Alanine and proline rich protein	A	operon	NOG41540	string.embl.de	NOG41540
Rv2619c	Protein containing double-stranded beta-helix domain	F	orthology	COG1917	eggnog.embl.de	COG1917
Rv1078	cell wall and cell processes , Predicted membrane protein/domain, proline-rich antigen homolog	A	operon	COG1714	string.embl.de	COG1714
Rv1192	Protein involved in GPI anchor metabolic process	A	orthology	NOG26817	eggnog.embl.de	NOG26817
